# Supplementary material for: Intermittent fasting reduces alpha-synuclein pathology and functional decline in a mouse model of Parkinson’s disease
Source: Nat Commun. 2025 May 14;16:4470. doi: 10.1038/s41467-025-59249-5 (PMC12078643; doi:10.1038/s41467-025-59249-5)
Supplement: Supplementary file 4 — Source Data [file 41467_2025_59249_MOESM4_ESM.xlsx]

## Sheet: Figure1
Figure 1 b	BHB levels
	Normal						Fasting
GFP	0.204925	0.133973	0.162602	0.15467	0.186397	0.170533	1.73664	1.94115	1.61412	1.6974	2.21297	1.43565
aSyn	0.0459099	0.221619	0.218124	0.170533	0.150704	0.190363	2.07053	2.1081	2.0345	2.22487	1.94329	1.78465
Figure 1 e	dopaminergic neurons
	Normal							Fasting
GFP	1.02713	0.985989	1.02125	1.00054	1.03063	0.993917	1.01284	1.04366	0.962453	1.00538	1.02981	1	0.971576	1.03457
aSyn	0.625	0.597055	0.664456	0.600807	0.718112	0.624665	0.671088	0.802403	0.774011	0.695709	0.736434	0.756614	0.777344	0.780964
Figure 1 f	dopaminergic fibers
	Normal							Fasting
GFP	0.968397	1.07782	0.955742	0.993539	1.0293	0.961622	0.937403	1.02521	0.934685	1.03148	0.934402	0.97495	1.01007	0.951803
aSyn	0.218471	0.21772	0.241967	0.256479	0.263897	0.312531	0.17911	0.483584	0.501689	0.562012	0.403649	0.570932	0.426107	0.486228
Figure 1 g	mRNA expression
	Normal					Fasting
GFP	0.803359	0.817577	1.04165	1.18828	0.998041	0.819916	1.12102	0.89422	0.865005	1.02999
aSyn	1.07919	1.09409	0.922865	0.711894	1.04087	1.30915	1.00162	1.20919	1.10847	1.18049
Figure 1 h	transduced neurons
	Normal							Fasting
GFP	1.08726	0.936321	1.11792	1.04599	1.0342	0.929245	0.849057	0.990566	1.01769	0.997642	0.910377	0.887972	1.0059	1.09552
aSyn	1.02081	0.971218	0.998081	0.931956	1.06421	0.990849	1.02288	1.08487	1.07867	1.08384	1.10037	1.12517	0.979483	1.0921
Figure 1 i	transduced fibers
	Normal							Fasting
GFP	0.812728	1.0478	1.12436	0.999283	1.04856	0.985528	0.981748	0.883797	1.36017	1.58349	1.30508	0.590358	0.56757	1.37787
aSyn	0.929512	0.956649	0.924143	0.911717	0.991774	1.03813	1.24807	2.52425	2.56167	2.52299	2.17732	1.40292	2.46198	2.09783

## Sheet: Figure2
Figure 2 a	dopamine levels
	Normal					Fasting
GFP	14.5133	12.483	8.02582	17.7987	11.9057	8.41025	11.0397	16.7517	10.5245	17.3047
aSyn	4.03953	2.90764	7.51125	5.66625	1.555	8.80925	12.7755	9.12625	9.88414	9.9545
Figure 2 b	Right forelimb use
	GFP Normal Unilat							GFP Fasting Unilat							aSyn Normal Unilat							aSyn Fasting Unilat
0	50	50	60	33.3333	50	66.6667	33.3333	50	33.3333	50	50	50	57.1429	50	66.6667	40	50	50	33.3333	50	66.6667	50	33.3333	50	50	50	50	60
2	50	50	25	75	50	33.3333	66.6667	50	50	50	50	60	66.6667	33.3333	50	50	66.6667	50	50	50	50	33.3333	66.6667	50	50	50	50	50
4	66.6667	50	33.3333	50	50	50	50	50	33.3333	66.6667	50	33.3333	50	75	66.6667	50	75	66.6667	75	33.3333	66.6667	66.6667	60	66.6667	66.6667	66.6667	60	50
6	50	50	50	50	40	50	66.6667	66.6667	50	50	50	50	50	33.3333	75	60	75	66.6667	66.6667	75	80	66.6667	50	80	66.6667	66.6667	66.6667	75
8	50	33.3333	75	50	50	50	50	50	33.3333	66.6666	50	50	50	50	75	83.3333	87.5	71.4286	80	77.7778	83.3333	66.6667	60	66.6667	66.6667	75	66.6667	60
Figure 2 c	Time on rod
	GFP Normal Unilat							GFP Fasting Unilat							aSyn Normal Unilat							aSyn Fasting Unilat
0	5	4	4	5	6	8	5	7	5	4	7	5	7	5	4	5	3	4	4	6	4	4	4	7	4	7	4	6
2	6	7	4	10	3	10	9	8	5	5	9	10	3	4	5	5	8	5	8	7	8	8	6	9	6	7	8	8
4	9	5	5	5	8	8	5	6	8	5	6	7	5	7	10	8	9	10	7	8	10	9	11	10	8	7	8	7
6	7	6	6	7	5	5	8	4	4	5	7	6	5	6	14	16	16	12	15	12	16	13	16	12	11	14	11	16
8	10	6	6	5	8	8	5	6	8	6	6	3	6	4	18	16	19	18	18	20	17	17	13	13	15	17	15	13
Figure 2 e	Synapsin
	Normal							Fasting
GFP	1.03976	0.934544	1.00997	1.03453	1.01601	0.966768	0.99841	0.961465	0.912056	1.03058	0.983331	0.955583	0.980906	0.99791
aSyn	0.803895	0.79046	0.706014	0.78513	0.717645	0.695817	0.716869	0.922543	0.887787	0.890416	0.924363	0.807372	0.855458	0.943251
Figure 2 f	PSD95
	Normal							Fasting
GFP	1.0421	1.00296	1.02327	0.943611	1.04059	0.928896	1.01857	0.974952	0.958358	0.93903	0.972466	0.989754	1.05389	0.876867
aSyn	0.782487	0.678998	0.734696	0.82052	0.795817	0.810665	0.812525	0.935881	0.883617	0.924504	0.803963	0.816025	1.03118	0.888801

## Sheet: Figure3
Figure 3 b	LAMP1 area
	Normal							Fasting
GFP	0.823624	1.03885	1.13206	0.97879	0.839612	1.10353	1.08354	0.870833	1.23695	1.07777	1.13674	1.17286	1.01923	0.975193
aSyn	0.643063	0.910449	0.908404	0.874585	0.816388	0.844731	0.778653	1.07346	1.10014	1.15263	1.25864	0.942488	0.96123	1.00145
Figure 3 c	LC3 area
	Normal					Fasting
	1.09176	0.89871	0.99024	0.87505	1.14424	2.43036	1.98132	2.59741	2.018	2.69457
Figure 3 d	Vesicle numbers
	all_autophagosomes AL					all_neutral AF					all_acidic AF					all_autophagosomes IF					all_neutral IF					all_acidic IF
	32.3333	33.2	32.8	31.9333	32.4667	30.7333	31.4667	31.3333	30.3333	30.8	1.6	1.73333	1.46667	1.6	1.66667	92.8	93.4667	93.5333	108.733	111.267	19.2667	15.4	16	19.0667	20.1333	73.5333	78.0667	77.5333	89.6667	91.1333
Figure 3 e	paSyn positive vesicles
	all_aSyn					neutral_aSyn_positive					acidic__aSyn_positive					aSyn_only					all_aSynFASTING					neutral_aSyn_positive FASTING					acidic__aSyn_positive FASTING					aSyn_only FASTING
	18.2667	20.3333	20	19.9333	20.3333	6.53333	7.33333	7.86667	6.53333	6.53333	0.533333	0.6	0.533333	0.533333	0.6	11.2	12.4	11.6	12.8667	13.2	49.9333	39.1333	41.7333	45.0667	47.4333	8.4	5.73333	6.8	7.6	7.86667	33.6667	22.4667	29.0667	29.4667	31.6667	7.86667	10.9333	5.86667	8	7.9
Figure 3 f	mRNA
	Igf1				Irs1				Mtor
	GFP AL	GFP IF	aSyn AL	aSyn IF	GFP AL	GFP IF	aSyn AL	aSyn IF	GFP AL	GFP IF	aSyn AL	aSyn IF
	0.977394	1.14162	0.651079	1.32978	0.995781	1.08149	1.23091	0.733601	0.9999	1.15005	1.2179	1.1357
	1.06187	1.68274	0.938192	1.36319	1.04338	1.03042	1.23857	0.830925	1.00657	1.13426	1.36672	1.18783
	0.892921	1.94014	0.667027	2.03605	0.948178	0.963441	1.19984	0.942624	0.902256	1.2962	1.08209	1.0635
	1.10823	1.84674	0.604198	1.79677	0.961293	0.977829	1.1014	1.07703	1.02821	1.09352	1.19319	1.24354
	0.959583	2.11779	0.473608	1.99732	1.05136	1.05118	1.26962	1.12328	1.0631	0.973505	1.49603	1.4053
Figure 3 g	mRNA
	Tfeb				Lamp1				Mcoln1
	GFP AL	GFP IF	aSyn AL	aSyn IF	GFP AL	GFP IF	aSyn AL	aSyn IF	GFP AL	GFP IF	aSyn AL	aSyn IF
	0.895052	0.762946	1.09783	0.989401	1.06889	1.0453	1.45965	1.5064	1.08304	1.18572	1.11439	1.50054
	1.0948	1.01782	1.07201	0.962433	0.873339	1.06161	1.3259	2.29319	0.916957	1.17306	1.28014	2.23478
	0.994926	0.953956	0.653915	1.11913	0.980922	0.94423	0.851239	1.31771	1.00142	1.23433	0.619921	1.13406
	0.980002	1.09853	0.892082	1.05097	1.11852	0.907156	1.14583	1.41113	0.9975	1.07633	1.13446	1.65329
	1.03522	1.07775	0.782641	1.09881	0.958335	1.1677	1.08497	1.74561	1.0025	1.09322	0.796322	1.37542

## Sheet: Figure4
Figure 4 c	normalized paSyn positive neurons
	Normal							Fasting
	0.938421	0.934296	0.998232	0.985857	1.16323	0.977608	1.00236	0.841485	1.00648	1.15085	1.03123	0.96317	0.814673	0.961108
Figure 4 d	paSyn/hmaSyn
	Normal							Fasting
	0.919435	0.962137	1.00031	1.05801	1.09322	0.986794	0.980094	0.775778	0.933224	1.062	0.937318	0.856162	0.83187	0.880192
Figure 4 e	paSyn fibers
	Normal							Fasting
	1.06115	1.13051	0.906092	0.981013	1.07966	0.775543	1.06604	0.494856	0.4398	0.438791	0.658255	0.365802	0.550122	0.73236
Figure 4 f	paSyn/hmaSyn fibers
	Normal							Fasting
	1.29188	1.06755	0.797372	0.971359	1.0188	0.778629	1.0744	0.554013	0.319931	0.274181	0.499058	0.61309	0.959032	0.525909
Figure 4 i	Insoluble/soluble hmaSyn
	Normal					Fasting
	1.42882	1.04221	0.9034	0.891471	0.734102	0.265066	0.600401	0.546525	0.221408	0.359194
Figure 4 j	Insoluble/soluble rodent aSyn
	Normal					Fasting
	1.72236	0.809407	0.907572	0.840781	0.71988	0.32423	0.529173	0.5523	0.348009	0.296621

## Sheet: Figure5
Figure 5 b	GFAP
	Normal							Fasting
GFP	0.970658	0.968694	0.970994	0.929004	1.03237	0.955754	1.17252	1.01484	1.06141	1.21629	0.815282	0.874968	1.01258	0.811606
aSyn	7.67805	6.14625	5.21811	7.21065	7.43516	8.96758	9.27235	4.93075	3.09864	6.29535	6.43443	6.48745	6.83984	6.26284
Figure 5 c	Iba1
	Normal							Fasting
GFP	1.00333	1.06456	1.00327	1.03523	0.915005	0.993462	0.98514	1.0085	1.01354	0.951998	1.01541	0.990864	1.02731	0.943419
aSyn	1.18821	1.3119	1.30845	1.28984	1.28919	1.49896	1.7281	1.67654	1.40725	1.68023	1.5276	1.46937	1.8035	1.62322
Figure 5 d	mRNA expression
	Nos2				Tnfa				Il-4				Fizz2				Ym1
	GFP AL	GFP IF	aSyn AL	aSyn IF	GFP AL	GFP IF	aSyn AL	aSyn IF	GFP AL	GFP IF	aSyn AL	aSyn IF	GFP AL	GFP IF	aSyn AL	aSyn IF	GFP AL	GFP IF	aSyn AL	aSyn IF
	1.01065	0.782173	1.5916	0.906343	1.07931	0.759369	1.78327	0.965065	1.0273	1.13986	0.135201	0.915775	1.01193	1.2969	0.572401	1.66241	1.00765	1.09505	0.490238	1.22791
	0.89836	0.719129	1.54404	0.927548	0.930407	0.782372	1.6312	1.04982	0.978453	1.10659	0.186166	0.690875	0.985319	1.25162	0.358178	2.38739	0.953556	0.966348	0.735217	1.38181
	1.10615	0.782453	1.61406	0.917211	1.08963	0.794409	1.71681	1.00034	1.01346	1.20123	0.303231	0.821515	0.962783	1.31191	0.64808	1.72105	1.08085	0.995569	0.589864	1.35415
	0.939459	0.849294	1.34523	1.18387	1.00451	0.832678	1.32765	1.23163	1.09266	1.07194	0.301353	0.764431	1.14079	1.50447	0.774176	1.70267	1.0133	1.08323	0.668744	1.14704
	1.04538	0.664473	1.30285	1.04561	0.89615	0.478092	1.88566	1.19608	0.88812	1.25584	0.21768	0.807757	0.899175	1.23032	0.513604	1.47452	0.944642	1.03575	0.524203	1.19267
Figure 5 f	morphology
	AL							IF
GFP	37.4124	30.7558	53.1707	32.682	25.8379	42.3365	35.8974	35.1713	26.5007	48.1564	27.3297	51.6568	32.2259	41.986
aSyn	16.3836	14.7929	14.3391	14.6561	17.152	21.5483	25.4178	28.0339	27.7334	25.837	32.693	32.7483	33.6692	35.4416

## Sheet: Figure6
Figure 6 b	Dopaminergic neurons
	AL	IF	aSyn-AL	aSyn-IF
	0.973948	1.00908	0.732398	0.797767
	0.977152	1.01593	0.755649	0.873503
	1.01722	1.06687	0.795692	0.851706
	1.03168	0.976531	0.766741	0.788949
			0.72273	0.837128
Figure 6 d	paSyn/hmaSyn
	AL	IF
	0.847988	0.682198
	0.988072	0.800266
	1.15478	0.556343
	0.903838	0.780272
	1.10532	0.63791
Figure 6 f	dopaminergic fibers
	PBS-AL	PBS-IF	aSyn-AL	aSyn-IF
	1.01174	1.01052	0.514817	0.600751
	0.993768	0.999889	0.416758	0.750588
	0.981144	1.03285	0.540825	0.737009
	1.01335	1.01496	0.489281	0.764609
			0.509	0.577159
Figure 6 h	Iba1 ratio
	PBS-AL	PBS-IF	aSyn-AL	aSyn-IF
	1.0427	1.07023	1.21038	1.27361
	1.02869	1.0489	1.34961	1.24426
	1.103	1.0429	1.22633	1.18008
	1.07542	1.01767	1.40152	1.26995
			1.59953	1.1808

## Sheet: Figure7
Figure 7	Data uploaded to the GEO repository (GSE252874)

## Sheet: Figure8
Figure 8 b	Iba1
	CTRL	EBSS	BHB	CCL17	IL-36RN	CDK	MJ33	Melittin	AA
	5.76503	5.74639	3.91456	2.57133	1.14335	1.95138	3.02446	3.97866	1.42791
	5.2399	6.6258	2.69754	1.3963	1.39758	2.9958	2.78442	5.2958	4.25521
	4.19629	3.98237	3.36959	1.90147	2.62365	5.1321	4.6398	4.2215	2.89478
	4.45496	4.9552	5.00232	2.2654	2.34555	4.417	4.1324	6.6521	3.68862
Figure 8 d	GFAP
	CTRL	EBSS	BHB	CCL17	IL-36RN	CDK	MJ33	Melittin	AA
	3.5186	2.1004	2.2603	2.2317	1.3881	2.5805	2.6756	3.3469	2.8609
	2.5319	1.3507	1.7759	1.4322	1.2046	3.1652	2.0363	2.6954	3.0564
	2.4254	1.7998	2.1354	1.5478	1.4456	1.8847	1.779	2.1356	2.6616
	2.8546	1.9013	2.056	1.3695	1.3957	1.9658	1.9865	2.2789	2.0111
Figure 8 f	NLRP3
	CTRL	EBSS	BHB	CCL17	IL-36RN	CDK	MJ33	Melittin	AA
	1.6506	1.329	1.5739	1.1478	0.8894	1.2725	1.2274	1.8328	1.6623
	1.7959	1.5054	1.5745	1.3625	1.3658	1.6954	1.5247	1.6958	1.7231
	1.6246	1.1079	1.6958	1.237	1.1547	1.7584	1.6639	1.7784	1.4895
	1.9954	1.3497	1.3521	1.5778	1.4569	1.4421	1.6002	1.9236	1.7952
Figure 8 h	TNF
	CTRL	EBSS	BHB	CCL17	IL-36RN	CDK	MJ33	Melittin	AA
	4.17599	2.51024	2.23832	1.39513	1.25328	2.9652	2.46886	3.92937	4.02751
	3.52501	2.0369	2.89154	1.2516	1.84987	3.21547	2.72144	4.1578	3.25694
	3.09875	1.08746	2.50155	1.96325	1.5632	2.78624	2.58635	3.08659	3.55718
	3.76695	2.55478	2.32114	1.5321	1.38947	3.1147	3.05478	3.55417	3.47963
Figure 8 j	MRC1
	CTRL	EBSS	BHB	CCL17	IL-36RN	CDK	MJ33	Melittin	AA
	0.1414	4.6966	4.4544	4.1371	5.741	3.5407	3.5174	0.3652	2.0333
	0.2545	4.3327	6.3212	6.2236	4.3563	4.3266	1.2543	0.5623	2.3365
	0.762	2.2964	1.9266	4.2564	5.369	1.5639	2.3659	0.8897	1.15699
	0.6846	5.6623	3.5689	2.2539	3.2556	2.2226	3.2615	1.2316	1.70265
Figure 8 l	Arg1
	CTRL	EBSS	BHB	CCL17	IL-36RN	CDK	MJ33	Melittin	AA
	0.2292	4.4483	2.0745	1.2627	2.211	0.9204	2.3193	0.5887	2.2075
	0.5563	2.5564	3.1026	2.3646	1.6935	1.5369	1.5677	0.6665	1.5668
	1.0563	1.9355	1.6652	2.5569	2.5557	1.1222	1.9567	1.1235	1.9534
	0.7888	3.2548	2.2125	2.9658	3.4568	1.4426	1.3665	1.2355	1.2458

## Sheet: Figure9
Figure 9 b	hmaSyn
	CTRL	EBSS	BHB	CCL17	IL-36RN	CDK	MJ33	Melittin	AA
	1.11223	1.16198	1.09666	1.15976	1.16598	1.16165	0.952639	0.884465	0.851989
	1.0254	1.12125	0.975648	1.06235	1.06326	1.02334	1.17633	0.995637	1.06595
	0.92335	1.06235	1.13336	1.02155	0.972255	1.07895	1.09565	0.951849	1.11515
	0.89564	1.10655	1.05956	0.986253	1.09876	0.989456	1.11452	1.03633	0.963637
	1.04338	1.19451	1.07662	1.14123	1.11254	0.966393	0.96366	0.975363	1.02155
Figure 9 c	paSyn
	CTRL	EBSS	BHB	CCL17	IL-36RN	CDK	MJ33	Melittin	AA
	0.895589	0.620697	0.707955	0.771415	0.702013	0.917462	0.801648	0.935595	0.83151
	1.02839	0.752398	0.637715	0.901968	0.756488	0.827562	0.952043	1.04342	0.978158
	0.844243	0.682178	0.649208	0.815843	0.770408	0.763687	0.677598	0.845779	0.891301
	1.069	0.626295	0.827562	0.699189	0.894202	1.0198	0.739445	1.18863	0.774889
	1.16278	0.811523	0.663531	0.741317	0.826704	0.857084	0.882483	0.886628	0.935026
Figure 9 e	LC3
	CTRL	EBSS	BHB	CCL17	IL-36RN	CDK	MJ33	Melittin	AA
	0.3276	2.5626	1.6619	0.9545	0.8052	0.6571	0.8314	0.539	1.3443
	0.5395	2.4408	1.175	1.0792	0.9178	0.8103	0.8084	0.6181	1.0162
	0.6951	2.0633	1.2897	0.8055	1.0842	0.8956	0.9237	0.779	0.9223
	0.4655	1.7885	1.3964	0.9077	1.0101	0.9234	0.7504	0.8236	0.7829
Figure 9 g	p62
	CTRL	EBSS	BHB	CCL17	IL-36RN	CDK	MJ33	Melittin	AA
	1.76706	1.15679	1.23455	1.2272	1.278	1.2954	1.3113	1.49934	1.3718
	1.65963	1.04569	1.11248	1.45025	1.4563	1.65696	1.4057	1.65496	1.4596
	1.98548	1.20165	1.182	1.3254	1.2875	1.5052	1.5329	1.89314	1.6321
	1.57564	1.38949	1.44563	1.415	1.3154	1.45875	1.6099	1.5824	1.5478
Figure 9 i	Triton X-100 insoluble
	CTRL	EBSS	BHB	CCL17	IL-36RN	CDK	MJ33	Melittin	AA
	0.974789	0.724456	0.618922	0.712574	0.778618	0.801598	0.903086	0.908715	0.867606
	1.15404	0.456396	0.650182	0.689032	0.589761	0.679714	0.612147	1.01547	0.730271
	0.98319	0.50578	0.568987	0.60382	0.745368	0.745143	0.74514	1.12123	0.874962
	0.887981	0.56792	0.778128	0.86945	0.856145	0.890495	0.800118	1.12769	0.978751

## Sheet: Figure10
Figure 10 b	LDH
	CTRL	EBSS	BHB	CCL17	IL-36RN	CDK	MJ33	Melittin	AA
	1.5785	1.66578	1.27552	1.30045	1.17951	1.56728	1.46379	2.0311	1.86974
	1.86642	1.94328	1.45293	1.40257	1.36944	1.80943	1.64642	2.4323	1.7234
	2.01466	2.08521	1.51353	1.64976	1.41258	1.92587	1.80059	2.37592	1.67054
	1.80868	2.03385	1.43797	1.54644	1.42287	1.71943	1.7263	2.54185	1.59313
	1.83527	1.95071	1.58173	1.57403	1.3657	1.63825	1.67667	2.301	2.03535
Figure 10 c	MAP2
	CTRL	EBSS	BHB	CCL17	IL-36RN	CDK	MJ33	Melittin	AA
	0.640373	0.699168	0.681659	0.766885	0.657584	0.66084	0.696731	0.595017	0.603689
	0.481016	0.947799	0.864037	0.819997	0.828241	0.609934	0.751437	0.452843	0.578399
	0.662036	0.859713	0.763454	0.749555	0.709995	0.710344	0.827433	0.518924	0.69132
	0.537034	0.748964	0.824959	0.696992	0.734336	0.759448	0.719108	0.416706	0.668387
	0.598352	0.827532	0.748218	0.74631	0.689255	0.651901	0.79504	0.498804	0.707285
Figure 10 d	GFAP
	CTRL	EBSS	BHB	CCL17	IL-36RN	CDK	MJ33	Melittin	AA
	1.57642	1.15637	1.35027	1.24147	1.07139	1.52003	1.45943	1.79278	1.52375
	1.43342	1.32561	1.30265	1.20366	1.11397	1.4256	1.39699	1.56923	1.32655
	1.6325	1.22695	1.42151	1.31056	1.26584	1.56923	1.42559	1.60235	1.46846
	1.50024	1.30146	1.28655	1.36556	1.30155	1.32557	1.30624	1.50231	1.48751
	1.48652	1.20057	1.33214	1.32111	1.23456	1.47886	1.50236	1.55421	1.35261

[truncated: 6 more sheets: SI Fig 1, SI Fig 2, SI Fig 3, SI Fig 5, SI Fig 6, SI Fig 10]
